# Supplementary material for: Genome-Wide Analysis of SIMILAR TO RCD ONE (SRO) Family Revealed Their Roles in Abiotic Stress in Poplar
Source: Int J Mol Sci. 2023 Feb 19;24(4):4146. doi: 10.3390/ijms24044146 (PMC9961671; doi:10.3390/ijms24044146)
Supplement: Supplementary file 1 [file ijms-24-04146-s001.zip › Table S1.xlsx]

## Sheet: Sheet1
ID	named	WWE	PARP	RST
Potri.006G231500	PtSRO2d	0	1	1
Potri.012G081100	PtSRO2e	0	1	1
Potri.006G231100	PtSRO2c	0	1	1
Potri.015G076500	PtSRO2f	0	1	1
Potri.018G055100	PtSRO2a	0	1	1
Potri.006G231600	PtSRO2b	0	1	1
Potri.002G112300	PtSRO1c	1	1	1
Potri.001G137200	PtSRO1b	1	1	1
Potri.003G096700	PtSRO1a	1	1	1
AT1G32230.1	1A	1	1	1
AT2G35510.1	1A	1	1	1
AT1G23550.1	2A	0	1	1
AT1G70440.1	2A	0	1	1
AT3G47720.1	2B	0	1	1
AT5G62520.1	2B	0	1	1
Sapur.002G090800	1C	1	1	1
Sapur.003G063300	1A	1	1	1
Sapur.001G113000	1A	1	1	1
Sapur.15WG096100	2B	0	1	1
Sapur.018G040700	2A	0	1	1
Sapur.006G191300	2A	0	1	1
Sapur.012G060000	2B	0	1	1
Sapur.15ZG078700	2B	0	1	1
Sapur.006G190800	2A	0	1	1
Traes_5DL_6496B61C4.1	1B	0	1	1
Traes_5BL_79B792C51.1	1B	0	1	1
Traes_4AL_54244341E.1	1B	0	1	1
Traes_7AL_C501CCF17.1	1B	0	1	1
Traes_1BL_C4634A139.1	1B	0	1	1
Traes_1AL_D7C90A414.1	1B	0	1	1
Traes_1DL_C5F65B9D4.1	1B	0	1	1
Traes_7BS_842248F58.1	1D	0	1	1
Traes_7DL_BA6AFC7AB.1	1D	0	1	1
Traes_7BL_1967826F1.1	1D	0	1	1
Traes_4AS_23A883CB4.1	1C	0	1	1
Traes_4BL_727DD93ED.1	1C	0	1	1
Traes_4DL_D51B20D29.1	1C	0	1	1
Seita.3G019800.1	1D	0	1	1
Seita.9G307500.1	1B	0	1	1
Seita.9G481600.1	1C	0	1	1
Seita.9G005700.1	1B	0	1	1
Seita.1G040500.1	1D	0	1	1
