# Supplementary material for: Genome-Wide Analysis of SIMILAR TO RCD ONE (SRO) Family Revealed Their Roles in Abiotic Stress in Poplar
Source: Int J Mol Sci. 2023 Feb 19;24(4):4146. doi: 10.3390/ijms24044146 (PMC9961671; doi:10.3390/ijms24044146)
Supplement: Supplementary file 1 [file ijms-24-04146-s001.zip › Table S2.xlsx]

## Sheet: Sheet1
ID	named	Length	Molecular weight	Theoretical pI	Aliphatic index	Grand average of hydropathicity (GRAVY)
Potri.006G231500	PtSRO2d	330	36319.1	8.62	79.52	-0.318
Potri.012G081100	PtSRO2e	379	42584.5	9.17	76.09	-0.522
Potri.006G231100	PtSRO2c	347	38866.3	6.43	86.51	-0.309
Potri.015G076500	PtSRO2f	383	43011.1	9.13	79.61	-0.404
Potri.018G055100	PtSRO2a	335	37132.3	7.59	82.9	-0.273
Potri.006G231600	PtSRO2b	336	37725.5	7.12	85.65	-0.134
Potri.002G112300	PtSRO1c	464	52633.3	8.85	81.7	-0.379
Potri.001G137200	PtSRO1b	623	69226.6	6.59	76.31	-0.411
Potri.003G096700	PtSRO1a	615	68711.5	7.55	76.99	-0.406
