# Supplementary material for: Genome-Wide Analysis of SIMILAR TO RCD ONE (SRO) Family Revealed Their Roles in Abiotic Stress in Poplar
Source: Int J Mol Sci. 2023 Feb 19;24(4):4146. doi: 10.3390/ijms24044146 (PMC9961671; doi:10.3390/ijms24044146)
Supplement: Supplementary file 1 [file ijms-24-04146-s001.zip › Table S3.xlsx]

## Sheet: Sheet1
Chr01	11178409	11187839	Potri.001G137200.1.v4.1	Chr03	12267477	12279022	168003038	Potri.006G231600		Potri.006G231100		Potri.006G231500
Chr06	23453856	23455705	Potri.006G231100.1.v4.1	Chr18	5471892	5478912	168003038	Potri.018G055100
Chr12	10573338	10576632	Potri.012G081100.1.v4.1	Chr15	10259894	10263771	168003038	Potri.015G076500.1.v4.1
Potri.001G137200.1	Sapur.001G113000.1				Sapur.003G063300.1						Chr01
Potri.006G231100.1	Sapur.006G190800.1				Sapur.018G040700.1						Chr06
Potri.012G081100.1	Sapur.012G060000.1				Sapur.15WG096100.1			Sapur.15ZG078700.1			Chr12
Potri.015G076500.1	Sapur.012G060000.1				Sapur.15WG096100.1			Sapur.15ZG078700.1			Chr15
Potri.001G137200.1	Eucgr.E00230.1			Eucgr.E00230.1
Potri.012G081100.1	Eucgr.B00305.1
Potri.015G076500.1	Eucgr.B00305.1
Potri.001G137200.1	AT1G32230.1				AT2G35510.1
Potri.012G081100.1	AT1G70440.1				AT1G23550.1
Potri.015G076500.1	AT1G70440.1				AT1G23550.1
Potri.001G137200.1	Gohir.A08G153800.3				Gohir.A12G206300.1			Gohir.D08G174700.5			Gohir.D12G208700.1
Potri.012G081100.1	Gohir.A12G274100.1				Gohir.D12G274800.1			Gohir.D12G274800.1
Potri.015G076500.1	Gohir.A12G274100.1				Gohir.A12G274100.1			Gohir.D12G274800.1
Potri.001G137200.1	Os10g42710.1
Potri.001G137200.1	Seita.9G307500.1

## Sheet: Sheet3
Potri.001G137200.1	Sapur.001G113000.1	Potri.001G137200.1	Eucgr.E00230.1	Potri.001G137200.1	AT1G32230.1	Potri.001G137200.1	Gohir.A12G206300.1	Potri.001G137200.1	Os10g42710.1
Potri.001G137200.1	Sapur.003G063300.1	Potri.012G081100.1	Eucgr.B00305.1	Potri.001G137200.1	AT2G35510.1	Potri.001G137200.1	Gohir.D12G208700.1	Potri.001G137200.1	Seita.9G307500.1
Potri.006G231100.1	Sapur.006G190800.1	Potri.015G076500.1	Eucgr.B00305.1	Potri.012G081100.1	AT1G70440.1	Potri.012G081100.1	Gohir.A12G274100.1
Potri.006G231100.1	Sapur.018G040700.1			Potri.012G081100.1	AT1G23550.1	Potri.012G081100.1	Gohir.D12G274800.1
Potri.012G081100.1	Sapur.012G060000.1			Potri.015G076500.1	AT1G70440.1	Potri.015G076500.1	Gohir.A12G274100.1
Potri.012G081100.1	Sapur.15WG096100.1			Potri.015G076500.1	AT1G23550.1	Potri.015G076500.1	Gohir.D12G274800.1
Potri.012G081100.1	Sapur.15ZG078700.1
Potri.015G076500.1	Sapur.012G060000.1
Potri.015G076500.1	Sapur.15WG096100.1
Potri.015G076500.1	Sapur.15ZG078700.1
