# Supplementary material for: Genome-Wide Analysis of SIMILAR TO RCD ONE (SRO) Family Revealed Their Roles in Abiotic Stress in Poplar
Source: Int J Mol Sci. 2023 Feb 19;24(4):4146. doi: 10.3390/ijms24044146 (PMC9961671; doi:10.3390/ijms24044146)
Supplement: Supplementary file 1 [file ijms-24-04146-s001.zip › Table S4.xlsx]

## Sheet: Sheet1
Factor or Site Name	Possible response	Signal sequence	PtSRO1a	PtSRO1b	PtSRO1c	PtSRO2a	PtSRO2b	PtSRO2c	PtSRO2d	PtSRO2e	PtSRO2f
NTBBF1ARROLB	Auxin	ACTTTA	1	4	6	1	1	4	2	1	4
ARFAT	Auxin	TGTCTC	0	0	0	0	0	0	0	0	2
WRKY71OS	GA	TGAC	18	13	10	15	14	14	9	14	6
PYRIMIDINEBOXOSRAMY1A	GA	CCTTTT	5	3	0	3	2	4	4	1	0
GAREAT	GA	TAACAAR	4	1	2	0	2	0	1	1	0
MYBGAHV	GA	TAACAAA	4	1	2	0	1	0	1	1	0
CAREOSREP1	GA	CAACTC	0	0	1	1	2	0	2	0	1
TATCCAOSAMY	GA	TATCCA	1	0	1	0	1	0	1	0	0
MYB26PS	GA	GTTAGGTT	0	0	0	1	0	0	0	0	1
-300CORE	GA	TGTAAAG	0	0	0	1	1	0	0	0	0
PYRIMIDINEBOXHVEPB1	GA; ABA	TTTTTTCC	3	1	1	0	0	1	1	2	0
EBOXBNNAPA	ABA	CANNTG	10	14	14	36	0	12	16	8	10
MYB2CONSENSUSAT	ABA	YAACKG	4	3	3	8	2	3	4	1	0
DPBFCOREDCDC3	ABA	ACACNNG	0	4	2	5	1	1	3	3	2
ABRELATERD1	ABA	ACGTG	1	4	0	1	1	1	3	0	5
ABRERATCAL	ABA	MACGYGB	0	3	0	0	0	1	2	0	2
MYBATRD22	ABA	CTAACCA	0	0	0	1	2	1	1	0	1
2SSEEDPROTBANAPA	ABA	CAAACAC	1	0	0	2	0	1	0	0	1
ACGTABREMOTIFA2OSEM	ABA	ACGTGKC	0	1	0	0	0	0	0	0	3
PROXBBNNAPA	ABA	CAAACACC	1	0	0	0	0	1	0	0	0
ABREATCONSENSUS	ABA	YACGTGGC	0	0	0	0	0	0	0	0	2
ABREZMRAB28	ABA	CCACGTGG	0	0	0	0	0	0	0	0	2
MYCCONSENSUSAT	ABA; Cold	CANNTG	10	14	14	36	0	12	16	8	10
LTRECOREATCOR15	ABA; Cold	CCGAC	0	0	1	0	1	0	0	3	1
MYCATRD22	ABA; Dehydration	CACATG	0	2	1	3	0	1	0	0	1
DRE2COREZMRAB17	ABA; Drought	ACCGAC	0	0	0	0	1	0	0	1	1
LTRE1HVBLT49	Cold	CCGAAA	1	2	1	0	2	1	0	5	3
CBFHV	Cold	RYCGAC	0	0	0	0	1	0	1	5	1
CRTDREHVCBF2	Cold	GTCGAC	0	0	0	0	0	0	0	2	0
ACGTATERD1	Dehydration	ACGT	4	8	2	6	2	8	6	0	12
MYBCORE	Dehydration	CNGTTR	7	6	3	11	4	6	5	3	0
DRECRTCOREAT	Drought	RCCGAC	0	0	0	0	1	0	0	3	1
LECPLEACS2	Ethylene	TAAAATAT	2	3	1	1	2	1	1	7	4
ERELEE4	Ethylene	AWTTCAAA	0	3	1	0	1	0	3	3	4
CCAATBOX1	Heat	CCAAT	6	3	2	3	5	3	0	2	2
CURECORECR	Oxygen	GTAC	2	8	6	8	0	10	6	2	6
SEF4MOTIFGM7S	SA	RTTTTTR	6	7	13	1	8	7	12	10	10
WBOXHVISO1	Sugar	TGACT	3	5	7	2	7	3	1	5	2
MYCATERD1	Water stress	CATGTG	0	2	1	3	0	1	0	0	1
