# Supplementary material for: Genome-Wide Analysis of SIMILAR TO RCD ONE (SRO) Family Revealed Their Roles in Abiotic Stress in Poplar
Source: Int J Mol Sci. 2023 Feb 19;24(4):4146. doi: 10.3390/ijms24044146 (PMC9961671; doi:10.3390/ijms24044146)
Supplement: Supplementary file 1 [file ijms-24-04146-s001.zip › Table S5.xlsx]

## Sheet: Sheet1
	geneID	named	geneLength	A1_FPKM	B1_FPKM	C1_FPKM	D1_FPKM	A2_FPKM	B2_FPKM	C2_FPKM	D2_FPKM	A3_FPKM	B3_FPKM	C3_FPKM	D3_FPKM	A4_FPKM	B4_FPKM	C4_FPKM	D4_FPKM	A6_FPKM	B6_FPKM	C6_FPKM	D6_FPKM	A7_FPKM	B7_FPKM	C7_FPKM	D7_FPKM	A8_FPKM	B8_FPKM	A9_FPKM	B9_FPKM	C9_FPKM
RNA-Seq				0h Leaf	0h Leaf	0h Leaf	0h Leaf	12h Leaf	12h Leaf	12h Leaf	12h Leaf	24h Leaf	24h Leaf	24h Leaf	24h Leaf	236h Leaf	36h Leaf	36h Leaf	36h Leaf	0h Root	0h Root	0h Root	0h Root	12h Root	12h Root	12h Root	12h Root	24h Root	24h Root	36h Root	36h Root	36h Root
	Potri.006G231500.1|PACid:27004942	PtSRO2d	993	1.67	1.9	1.94	0.7	0.54	1.44	0.72	0.79	1.28	1.04	0.66	0.65	1.06	0.55	0.84	0.88	0.7	0.91	0.58	0.62	0.44	0.45	0.11	0.32	1.25	2.11	1.42	1.45	0.35
	Potri.012G081100.1|PACid:27050160	PtSRO2e	1140	1.73	1.37	1.43	1.72	2.06	2.03	2	2.18	0.93	0.37	1.32	1.2	0.82	0.93	1.28	0.84	3.59	4.13	5.11	5.29	32.73	12.59	49.6	70.52	18.17	19.02	27.56	21.89	26.63
	Potri.006G231100.1|PACid:27007679	PtSRO2c	1044	0.17	0.29	0.33	0.28	3.96	2.88	1.7	1.67	2.33	0.98	1.04	1.41	1.09	1.55	3.36	2.22	2.64	2.47	2.19	1.76	4.84	8.12	8.36	11.45	14.97	9.73	25.58	25.03	23.69
	Potri.015G076500.1|PACid:27019018	PtSRO2f	1152	2	2.57	3.36	2.04	32.17	17.35	11.92	13.69	4.33	1.97	4.37	4.66	3.99	4.62	7.13	8.95	5.32	6.2	7.33	7.14	64.51	42.59	126.12	123.35	18.52	51.9	39.74	21.23	32.84
NACL	Potri.018G055100.1|PACid:27010566	PtSRO2a	1008	4.66	4.92	5.55	6.32	34.02	37.72	42.95	50.08	51.92	48.94	43.55	59.32	37.52	37.65	54.99	49.27	5.02	7.62	3.42	5.79	1.82	2.85	1.61	3.27	3.04	3.49	4.99	2.46	4.15
	Potri.006G231600.1|PACid:27006911	PtSRO2b	1065	0.41	0.35	0.16	0.56	0.25	0.39	0.41	0.54	0.55	1.04	0.41	0.6	0.44	0.76	0.52	0.72	0.28	0.74	0.36	0.29	0.4	0.21	0.61	0	0	0	0.19	0	0
	Potri.002G112300.1|PACid:27021692	PtSRO1c	1395	7.47	6.63	7.39	7.26	23.07	20.87	18.48	17.96	19.3	16.62	15.47	17.32	19.78	16.88	21.37	18.04	13.77	14.79	10.55	13.06	30.4	40.16	31.61	31.27	48.65	36.27	66.61	76.95	54.38
	Potri.001G137200.1|PACid:27047502	PtSRO1b	1875	176.14	160.23	152.72	166.02	214.79	250.43	230.72	222.27	189.44	213.56	195.37	199.23	183.07	166.62	195.93	184.69	117.57	120.39	78.66	129.05	104.56	139.66	149.45	120.28	128.68	162.28	133.06	144.46	137.65
	Potri.003G096700.1|PACid:26997446	PtSRO1a	1848	29.62	29.42	29.03	28.88	47.43	56.04	47.84	48.79	37.28	41.84	37.43	44.23	36.45	32.21	43.73	34.93	24.49	25.03	17.08	28.8	16.71	16.45	21	15.16	15.3	23.32	15.65	12.47	12.55
RT-qPCR			0h Leaf	0h Leaf	0h Leaf	24h Leaf	24h Leaf	24h Leaf
	Potri.006G231500.1|PACid:27004942	PtSRO2d	1.00527	1.00074	1.00149	0.674055	0.666868	0.901596
	Potri.012G081100.1|PACid:27050160	PtSRO2e	1.00127	1.0076	1.00528	0.364874	0.203913	0.534463
	Potri.006G231100.1|PACid:27007679	PtSRO2c	1.00167	1.00313	1.00361	6.36142	3.48132	3.54268
	Potri.015G076500.1|PACid:27019018	PtSRO2f	1.00362	1.03932	1.00933	6.76294	2.74215	5.71845
NACL	Potri.018G055100.1|PACid:27010566	PtSRO2a	0.924663	1.0137	1.06095	2.52692	2.04505	4.64561
	Potri.006G231600.1|PACid:27006911	PtSRO2b	1.0186	1.01924	1.01248	2.75517	1.41708	1.42008
	Potri.002G112300.1|PACid:27021692	PtSRO1c	1.00021	1.00114	1.00015	2.02454	2.92175	3.74829
	Potri.001G137200.1|PACid:27047502	PtSRO1b	1.00021	1.00114	1.00015	2.02454	2.92175	3.74829
	Potri.003G096700.1|PACid:26997446	PtSRO1a	1.01183	1.0024	1.00031	1.43015	1.84746	1.51204
