# Supplementary material for: Genome-Wide Analysis of SIMILAR TO RCD ONE (SRO) Family Revealed Their Roles in Abiotic Stress in Poplar
Source: Int J Mol Sci. 2023 Feb 19;24(4):4146. doi: 10.3390/ijms24044146 (PMC9961671; doi:10.3390/ijms24044146)
Supplement: Supplementary file 1 [file ijms-24-04146-s001.zip › Table S6.xlsx]

## Sheet: Sheet1
10mMABA			average	stdevp		average	stdevp	p 6h vs 0h		average	stdevp	p 12h vs 0h		average	stdevp	p 24h vs 0h		average	stdevp	p 48h vs 0h		average	stdevp	p 72h vs 0h
	Gene name	0h			6h				12h				24h				48h				72h
	PtSRO2d	1.0975			1.59464				1.3039				2.29856				17.7833				9.96255
		0.966406			1.35398				1.55402				2.58726				18.5592				8.13063
		0.942833	1.00225	0.0680395	1.13539	1.36134	0.187563	0.0636272	1.8236	1.56051	0.212217	0.0239571	2.67458	2.52013	0.160678	0.000250801	18.1486	18.1637	0.316947	1.90739e-07	8.01775	8.70364	0.891375	0.000260521
	ptSRO2e	1.05077			19.8214				33.9671				19.9282				15.6718				9.06884
		0.984245			18.6711				33.7527				19.6696				13.5098				8.6869
		0.966916	1.00064	0.0361447	19.312	19.2682	0.470641	6.67227e-07	32.5156	33.4118	0.639727	2.28821e-07	19.0151	19.5376	0.384279	2.81545e-07	13.5813	14.2543	1.00277	4.8354e-05	9.91001	9.22192	0.510928	2.23106e-05
	ptSRO2c	0.894513			5.0046				18.1401				12.3272				9.71769				8.86107
		1.16664			5.45551				18.0432				11.2013				9.8546				8.31308
		0.958242	1.00647	0.116212	4.28828	4.91613	0.480606	0.000364115	17.8168	18	0.135492	1.82547e-08	12.22	11.9162	0.507374	7.714e-06	10.5966	10.0563	0.386127	5.87349e-06	8.93225	8.70214	0.276634	3.44904e-06
	ptSRO2f	1.02451			1.70648				1.91615				2.00745				9.08102				3.98569
		0.949177			1.58864				1.80229				2.21398				10.6436				5.50103
		1.02834	1.02834	0.0364486	1.67523	1.65678	0.0498421	0.000114275	1.75954	1.82599	0.0660932	0.000102061	2.49154	2.23766	0.198338	0.000971815	9.457	9.72719	0.6659	5.01828e-05	5.26073	4.91582	0.664974	0.00114329
	ptSRO2a	0.976524			4.13897				10.1418				13.5798				7.09976				2.02744
		1.18951			3.31672				12.0193				10.5032				6.38908				2.51834
		0.860895	1.00898	0.136103	2.55789	3.33786	0.645645	0.00753583	12.6986	11.6199	1.08136	0.000161244	10.6051	11.5627	1.42692	0.000480503	5.97934	6.48939	0.462876	8.7818e-05	1.63752	2.0611	0.360382	0.018109
	ptSRO2b	1.08478			9.85755				12.9679				11.5981				3.15862				3.14553
		0.900796			10.4125				11.1628				11.8322				3.6136				2.71471
		1.02337	1.02337	0.0764822	8.56722	9.61243	0.773025	9.67676e-05	12.5863	12.239	0.776745	3.43705e-05	12.1947	11.875	0.245454	4.68177e-07	3.17591	3.31604	0.21052	0.000127863	3.02325	2.96116	0.181278	0.00014787
	ptSRO1c	1.03917			27.1601				16.0601				4.7504				1.14091				1.34845
		1.03132			25.8031				14.9905				3.29328				1.06845				0.930075
		0.933082	1.00119	0.0482664	26.8194	26.5942	0.57643	3.90769e-07	14.5706	15.2071	0.627101	5.72623e-06	3.56421	3.8693	0.632775	0.0030761	1.73121	1.31352	0.296829	0.215815	1.08338	1.12063	0.172822	0.399804
	ptSRO1b	0.916974			3.10509				18.0929				27.0139				1.50798				1.22809
		1.01364			5.08263				19.9253				27.87				1.41655				0.980817
		1.07587	1.00216	0.0653764	4.23793	4.14188	0.81018	0.00546015	19.9053	19.3078	0.859124	7.30786e-06	24.2554	26.3798	1.54227	2.02836e-05	1.43042	1.45165	0.0402347	0.00116088	1.05655	1.08849	0.103446	0.374914
	PtSRO1a	1.11825			3.17365				3.50742				5.40155				1.09807				1.00537
		0.971294			3.59656				2.9196				5.961				1.04042				0.893324
		0.920681	1.00341	0.0837943	3.15461	3.30827	0.204	0.000121987	3.11758	3.18153	0.244201	0.000282726	4.71855	5.36037	0.508062	0.0002795	0.867229	1.00191	0.0980974	0.987655	1.12329	1.00733	0.0938939	0.966989
150mMNacl
	Gene name	0h			6h				12h				24h				48h				72h
	ptSRO2d	1.07466			2.68982				4.36768				8.42078				6.82109				4.88744
		0.932725			3.32817				3.94499				10.8852				5.99759				5.83315
		0.997645	1.00168	0.058014	3.35099	3.12299	0.306442	0.000653105	4.92515	4.41261	0.401408	0.000286222	10.331	9.87899	1.05564	0.000288002	4.98515	5.93461	0.750842	0.000755138	5.71304	5.47788	0.42037	0.000117616
	PtSRO2e	1.12938			3.86088				5.59783				7.08215				7.73573				11.4281
		0.904068			3.75433				6.34116				7.5099				8.41414				11.9638
		0.979398	1.00428	0.0936506	4.25522	3.95681	0.215444	5.88676e-05	6.90839	6.28246	0.53664	0.000164317	7.68889	7.42698	0.254547	4.74225e-06	7.27657	7.80881	0.467274	3.55079e-05	9.49002	10.9606	1.06263	0.000190326
	ptSRO2c	1.13344			1.93161				2.56191				3.9906				13.137				38.547
		0.970631			1.72594				2.60264				3.31269				12.1077				39.1206
		0.908966	1.00435	0.0946913	1.80832	1.82196	0.0845152	0.000805283	3.48146	2.882	0.424203	0.00363339	3.41199	3.57176	0.298925	0.000317778	11.8509	12.3652	0.555713	9.01888e-06	36.0295	37.899	1.34257	2.64466e-06
	ptSRO2f	0.902496			2.51247				2.55478				7.03152				77.2434				36.7847
		1.10778			2.15654				2.63493				7.74811				83.7512				39.6348
		1.00023	1.0035	0.0838396	1.82137	2.16346	0.282181	0.00508147	2.77462	2.65478	0.0908405	4.62437e-05	6.30681	7.02881	0.588412	0.000137531	77.704	79.5662	2.9652	3.03443e-06	37.6616	38.027	1.19193	1.62166e-06
	ptSRO2a	1.00695			0.556599				0.224038				0.11825				0.032473				0.013904
		0.942537			0.56438				0.19562				0.120127				0.028727				0.022919
		1.05364	1.00104	0.0455494	0.65304	0.59134	0.0437442	0.000783702	0.211352	0.210337	0.0116238	1.85207e-05	0.105826	0.114734	0.00634558	1.07768e-05	0.03016	0.0304533	0.0015433	7.23916e-06	0.016891	0.0179047	0.00374951	6.95512e-06
	ptSRO2b	1.06265			2.02747				2.78528				3.08404				3.69798				4.83459
		0.970823			2.2899				2.43747				2.87537				4.57924				4.7682
		0.969328	1.00093	0.0436424	2.89188	2.40308	0.361856	0.00554122	3.01494	2.7459	0.237387	0.000515754	3.6123	3.19057	0.310136	0.000587208	4.17865	4.15196	0.360265	0.000252619	6.36324	5.32201	0.736761	0.00116139
	ptSRO1c	0.990238			7.8472				7.9304				10.1665				11.7369				16.1134
		1.05532			8.22923				7.61521				9.80093				13.0309				19.0639
		0.956918	1.00083	0.0408658	7.37866	7.81836	0.347839	1.0356e-05	8.77343	8.10634	0.488934	3.35649e-05	10.5783	10.1819	0.317548	2.20933e-06	13.3702	12.7126	0.703744	1.94514e-05	15.3764	16.8512	1.59328	0.000148312
	ptSRO1b	1.0025			1.12001				1.08457				1.30719				2.78755				1.24044
		1.09627			0.981585				1.17933				1.14626				2.56406				1.66807
		0.909908	1.00289	0.0760837	1.05007	1.05055	0.0565116	0.516239	1.05037	1.10476	0.0545482	0.198692	1.23289	1.22878	0.0657649	0.198692	3.19779	2.8498	0.262437	0.000669067	1.54823	1.48558	0.180111	0.0250933
	ptSRO1a	0.987551			1.05799				1.12095				1.58077				1.96397				1.23648
		0.974057			0.918902				0.943832				1.68236				2.30692				1.15984
		1.03958	1.00039	0.0282478	1.03814	1.00501	0.0614255	0.927714	1.05781	1.04086	0.0732944	0.50661	1.64149	1.63487	0.0417366	5.84746e-05	2.14866	2.13985	0.140146	0.000352995	1.33232	1.24288	0.0705582	0.0107232
20%PEG-6000
	Gene name	0h			6h				12h				24h				48h				72h
	ptSRO2d	0.990829			2.93526				4.60829				8.28579				1.1502				1.03914
		1.12021			2.6433				3.17949				6.39055				1.46284				1.01981
		0.900949	1.004	0.0899976	2.10357	2.56071	0.344521	0.00347749	4.81902	4.20227	0.728311	0.00351758	8.49199	7.72278	0.945779	0.000561712	1.2781	1.29705	0.128336	0.0573404	1.70009	1.25301	0.316231	0.344456
	ptSRO2e	1.11516			1.60324				1.99856				2.1642				6.00128				2.56973
		0.913267			1.49581				2.11327				2.24943				6.23207				2.95217
		0.981896	1.00344	0.0838182	1.46242	1.52049	0.0600777	0.00208893	2.22454	2.11212	0.0922595	0.000229897	2.31513	2.24292	0.0617894	7.29986e-05	6.18577	6.13971	0.0996908	6.18891e-07	2.84688	2.78959	0.161302	0.000155508
	ptSRO2c	0.929181			1.45045				2.33755				3.86041				1.88244				1.37599
		0.970771			1.19746				2.64102				3.34106				1.63064				1.2466
		1.10862	1.00286	0.0766887	1.22475	1.29089	0.113375	0.0409039	2.40483	2.46113	0.13013	0.000166648	4.1526	3.78469	0.335607	0.000334542	1.58526	1.69945	0.130714	0.00288939	1.1119	1.24483	0.107822	0.0609195
	ptSRO2f	0.958014			7.65119				3.03315				2.05615				1.4974				1.14499
		0.99821			8.01419				2.70008				2.01843				1.06685				1.1481
		1.0457	1.00064	0.0358381	7.75273	7.80604	0.152911	4.24722e-07	2.97475	2.90266	0.145217	5.62019e-05	2.38731	2.15396	0.16572	0.00065288	1.16857	1.24427	0.183742	0.139521	0.926937	1.07334	0.103533	0.401141
	ptSRO2a	0.998658			0.80929				0.80857				0.771518				0.733657				0.624692
		0.914172			0.876292				0.906445				0.757616				0.712035				0.634646
		1.09536	1.00273	0.0740236	0.902329	0.862637	0.0391911	0.0772096	0.912707	0.875907	0.0476833	0.111338	0.705593	0.744909	0.028374	0.0100361	0.777124	0.740939	0.0270667	0.00932708	0.580065	0.613134	0.023734	0.00209207
	ptSRO2b	0.915573			1.12833				3.06565				3.60071				4.26768				4.70114
		1.0969			1.06495				3.93581				4.13887				4.17761				5.10098
		0.995726	1.00273	0.0741921	1.1992	1.13083	0.0548365	0.121057	3.65132	3.55093	0.362268	0.000620981	4.43808	4.05922	0.346465	0.000259162	4.08372	4.17634	0.0751068	1.83012e-06	4.12587	4.64266	0.400229	0.000225117
	ptSRO1c	0.830241			1.45809				2.32086				2.78989				3.74109				1.98675
		1.0545			1.8578				2.46577				2.44426				4.53609				1.97059
		1.14222	1.00899	0.131367	1.19484	1.50358	0.272553	0.0818708	2.5338	2.44015	0.0887993	0.00021707	2.79191	2.67535	0.16341	0.000356904	3.44813	3.90844	0.459649	0.00101477	1.71837	1.89191	0.122882	0.00226221
	ptSRO1b	0.93269			13.1645				7.08769				2.07063				1.53119				1.08181
		0.957121			14.5867				6.51916				2.35972				1.94823				1.14215
		1.1202	1.00334	0.0832348	12.9953	13.5822	0.713662	1.57953e-05	5.90906	6.5053	0.481274	9.07542e-05	2.23847	2.22294	0.118529	0.000284818	1.92542	1.80161	0.191444	0.00566236	1.0445	1.08949	0.0402352	0.257967
	ptSRO1a	1.0516			2.61028				1.49238				1.13502				1.09848				0.955055
		0.998232			3.22551				1.30226				1.31955				1.22703				1.0426
		0.952617	1.00082	0.0404505	3.18732	3.00771	0.281451	0.000566049	1.34305	1.37923	0.0817218	0.00420928	1.51615	1.32358	0.155623	0.0469281	1.20991	1.17848	0.0569926	0.02286	1.02409	1.00725	0.0376701	0.877312
