# Supplementary material for: Genome-Wide Analysis of SIMILAR TO RCD ONE (SRO) Family Revealed Their Roles in Abiotic Stress in Poplar
Source: Int J Mol Sci. 2023 Feb 19;24(4):4146. doi: 10.3390/ijms24044146 (PMC9961671; doi:10.3390/ijms24044146)
Supplement: Supplementary file 1 [file ijms-24-04146-s001.zip › Table S7.xlsx]

## Sheet: Sheet1
Gene name	Gene name	Primer-F	Primer-R
Potri.018G055100	PtSRO2a-GFP	GGGTCGACTGACTAGTATGGAGCGGGAAGATCAA	TGCTCACCATACTAGTGTTGTTGCCTCCAGACCC
Potri.006G231100	PtSRO2c-GFP	GGGTCGACTGACTAGTATGATAGAGGAGGAGGAG	TGCTCACCATACTAGTTATAAGCTGCTGCCTGTG
Potri.015G076500	PtSRO2f-GFP	GGGTCGACTGACTAGTATGGAGTATTCACCGATT	TGCTCACCATACTAGTTACCTGCATAATCAATTC
Potri.018G055100	PtSRO2a-BD	GAGGAGGACCTGCATATGATGGAGCGGGAAGATCAA	ACGGATCCCCGGGAATTCTCAGTTGTTGCCTCCAGA
Potri.006G231100	PtSRO2c-BD	GAGGAGGACCTGCATATGATGATAGAGGAGGAGGAG	ACGGATCCCCGGGAATTC TTATATAAGCTGCTGCCT
Potri.015G076500	PtSRO2f-BD	GAGGAGGACCTGCATATGATGGAGTATTCACCGATT	ACGGATCCCCGGGAATTC TCATACCTGCATAATCAA
Potri.003G096700	PtSRO1a	ATGCTGATGAAGATGAACCG	GCAACTATCCTCCACTTCTA
Potri.001G137200	PtSRO1b	GTGTTGGATAGTAGTCGTAG	AAGTTTGAGTAGCACCGAAG
Potri.002G112300	PtSRO1c	GATGCGTGATGTGGGAAATT	GGCTGCCTTTGTAATCTCA
Potri.018G055100	PtSRO2a	ATAGATGATGGCGGAGAAAT	ATCCTCATCATTCCATTTCG
Potri.006G231600	PtSRO2b	GTTTCTCCTTGATGCGGTG	GTTATGATGTAGGCAGGGC
Potri.006G231100	PtSRO2c	ACCTGATTCTGCCGCTGAT	CCATTTCCCTTCACTCTTCT
Potri.006G231500	PtSRO2d	AGTGATTCCTGCTGGTTCC	AGCAAAGTAGTGGAAGAAGG
Potri.012G081100	PtSRO2e	GGCAACTCCCATCATTCAAT	CCATGCTTCACAATCTCACA
Potri.015G076500	PtSRO2f	AAGCACTCATAGCAGACACT	CCAAGTAAACCCAAACCCG
	Actin	ACCCTCCAATCCAGACACTG	TTGCTGACCGTATGAGCAAG
